# Supplementary material for: A Novel PAMAM G3 Dendrimer-Based Foam with Polyether Polyol and Castor Oil Components as Drug Delivery System into Cancer and Normal Cells
Source: Materials (Basel). 2024 Aug 7;17(16):3905. doi: 10.3390/ma17163905 (PMC11355831; doi:10.3390/ma17163905)
Supplement: Supplementary file 1 [file materials-17-03905-s001.zip]

Archive with 1 entries (1 files):
- materials-3088425-supplementary.pdf
